# Supplementary material for: Butyrate Lowers Cellular Cholesterol through HDAC Inhibition and Impaired SREBP-2 Signalling
Source: Int J Mol Sci. 2022 Dec 7;23(24):15506. doi: 10.3390/ijms232415506 (PMC9779842; doi:10.3390/ijms232415506)
Supplement: Supplementary file 1 [file ijms-23-15506-s001.zip]

Archive with 1 entries (1 files):
- ijms-2015569-supplementary.pdf
